# Supplementary material for: Identifying and Engineering Bottlenecks of Autotrophic Isobutanol Formation in Recombinant C. ljungdahlii by Systemic Analysis
Source: Front Bioeng Biotechnol. 2021 Mar 3;9:647853. doi: 10.3389/fbioe.2021.647853 (PMC7968104; doi:10.3389/fbioe.2021.647853)
Supplement: Supplementary file 2 [file Data_Sheet_2.xlsx]

## Sheet: modified_rSMM_compounds
Identifier	Description
10fthf	10-Formyltetrahydrofolate
13dpg	3-Phospho-D-glyceroyl phosphate
26dap_M	meso-2,6-Diaminoheptanedioate
2obut	2-Oxobutanoate
2pg	D-Glycerate 2-phosphate
3mob	3-Methyl-2-oxobutanoate
3pg	3-Phospho-D-glycerate
4abut	4-Aminobutanoate
5mthf	5-Methyltetrahydrofolate
Accoa	Acetyl-CoA
BMB	Biomass elemental balance compensation
Biomass	Biomass
Cellwall	Cellwall
H	H+
H_ex	H+
Lipid	Lipide
ac	Acetate
acald	Acetaldehyde
accoa	Acetyl-CoA
actn_R	M__R__Acetoin
actp	Acetyl phosphate
adocbl	Adenosylcobalamin
adp	ADP
aicar	5-Amino-1-(5-Phospho-D-ribosyl)imidazole-4-carboxamide
akg	2-Oxoglutarate
ala_L	L-Alanine
alac_S	(S)-2-Acetolactate
amet	S-Adenosyl-L-methionine
amp	AMP
arab_L	L-Arabinose
arg_L	L-Arginine
asn_L	L-Asparagine
asp_L	L-Aspartate
aspsa	L-Aspartate 4-semialdehyde
atp	ADP
btd_RR	(R,R)-2,3-Butanediol
btn	Biotin
ca2	Calcium
cdp	CDP
chor	chorismate
cit	Citrate
cl	Chloride
cmp	CMP
co	Carbon monoxide
co2	Carbon dioxide
coa	Coenzyme A
cobalt2	Co2+
ctp	CTP
cu2	Cu2+
cys_L	L-Cysteine
datp	dATP
dctp	dCTP
dgtp	dGTP
dhap	Dihydroxyacetone phosphate
dhf	7,8-Dihydrofolate
dttp	dTTP
e4p	D-Erythrose 4-phosphate
etoh	Ethanol
f1p	D-Fructose 1-phosphate
f6p	D-Fructose 6-phosphate
fad	Flavin adenine dinucleotide oxidized
fdp	D-Fructose 1,6-bisphosphate
fdxo_4_2	oxidized ferredoxin
fdxr_4_2	reduced ferredoxin
fe2	Fe2+
fol	Folate
for	Formate
fum	Fumarate
g3p	Glyceraldehyde 3-phosphate
gdp	GDP
gln_L	L-Glutamine
glu_L	L-Glutamate
gly	Glycine
glyc	Glycerol
gmp	GMP
gtp	GTP
h	H+
h2	Hydrogen
h2o	H2O
h2s	Hydrogen sulfide
hco3	Bicarbonate
his_L	L-Histidine
hom_L	L-Homoserine
icit	Isocitrate
ile_L	L-Isoleucine
imp	IMP
isobut	Isobutyl alcohol
k	Potassium
lac_D	D-Lactate
leu_L	L-Leucine
lys_L	L-Lysine
mal_L	L-Malate
malcoa	Malonyl-CoA
met_L	L-Methionine
mg2	Mg2+
mlthf	5,10-Methylenetetrahydrofolate
mn2	Mn2+
mobd	Molybdate
nad	Nicotinamide adenine dinucleotide
nadh	reduced Nicotinamide adenine dinucleotide
nadp	Nicotinamide adenine dinucleotide phosphate
nadph	reduced Nicotinamide adenine dinucleotide phosphate
nh4	Ammonium
ni2	Ni2+
no2	Nitrite
no3	Nitrate
oaa	Oxaloacetate
pep	Phosphoenolpyruvate
phe_L	L-Phenylalanine
pi	Phosphate
pnto	(R)-Pantothenate
ppi	Diphosphate
pro_L	L-Proline
prpp	5-Phospho-alpha-D-ribose 1-diphosphate
pydx5p	Pyridoxal 5'-phosphate
pyr	Pyruvate
r5p	alpha-D-Ribose 5-phosphate
ribflv	Riboflavin
ru5p_D	D-Ribulose 5-phosphate
s7p	Sedoheptulose 7-phosphate
ser_L	L-Serine
so3	Sulfite
so4	Sulfate
succ	Succinate
teca_CL	glycerol teichoic acid
thf	5,6,7,8-Tetrahydrofolate
thm	Thiamin
thmpp	Thiamine diphosphate
thr_L	L-Threonine
trp_L	L-Tryptophan
tyr_L	L-Tyrosine
udcpdp	Undecaprenyl diphosphate
udp	UDP
ump	UMP
urea	Urea
utp	UTP
val_L	L-Valine
xu5p_D	D-Xylulose 5-phosphate
zn2	Zn2+

## Sheet: modified_rSMM_reactions
Identifier	Reaction
ACALD	acald + coa + nad = Accoa + h + nadh
ACCOAL	accoa = Accoa
ACCOAS	co + coa + 5mthf = accoa + thf
ACKr	ac + atp = actp + adp + h
ACLDC	alac__S + h = actn__R + co2
ACLS	h + 2*pyr => alac__S + co2
ACONT	cit = icit
ADK1	amp + atp = 2*adp + 2*h
AICARS	prpp + 2*gln__L + 2*h2o + 4*atp + gly + 10fthf + co2 + asp__L => aicar + fum + 4*adp + 11*h + 4*pi + 2*glu__L + thf + ppi
ALCD2x	etoh + nad = acald + h + nadh
AMPS	imp + asp__L + gtp => pi + amp + fum + h + gdp
AOR_CL	ac + 3*h + fdxr_4_2 = acald + h2o + fdxo_4_2
ARA	2*arab__L + 2*atp => xu5p__D + r5p + 2*adp + 4*h
ARGS	accoa + 2*glu__L + nadph + 3*atp + co2 + nh4 + asp__L + h2o => coa + 6*h + 2*adp + nadp + 2*pi + akg + ac + amp + ppi + arg__L + fum
ASNS1	asp__L + atp + gln__L + h2o => amp + asn__L + glu__L + h + ppi
ASP4DC	asp__L + h => ala__L + co2
ASPSAS	asp__L + atp + nadph + h = aspsa + adp + nadp + pi + h
ASPT	asp__L => fum + nh4
ASPTA	akg + asp__L = glu__L + oaa
ATPM	atp + h2o => adp + pi + 2*h
ATPS4r	adp + pi + 3.66*H_ex + 2*h = atp + 3.66*H + h2o
BTDD_RR	btd_RR + nad => actn__R + h + nadh
Biomass	BMB + 0.000223*10fthf + 0.000223*5mthf + 0.000279*accoa + 0.000223*adocbl + 0.38513*ala__L + 0.000223*amet + 0.22177*arg__L + 0.18073*asn__L + 0.18073*asp__L + 46.719*atp + 2e-06*btn + 0.005098*ca2 + 0.000223*chor + 0.005098*cl + 0.000167*coa + 2.5e-05*cobalt2 + 0.000694*cu2 + 0.040484*ctp + 0.068661*cys__L + 0.029167*datp + 0.013104*dctp + 0.013104*dgtp + 0.029167*dttp + 0.000223*fad + 0.013822*…
CDPS	atp + cmp = adp + cdp + h
CELLWALLSYNTHESIS	14*f6p + 14*accoa + 14*utp + 7*pep + 7*ala__L + 14*gln__L + 7*26dap__M + 7*ala__L + 6*nadph + 35*atp + 11*h2o => Cellwall + 14*coa + 14*ppi + 49*pi + 7*glu__L + 6*nadp + 35*adp + 7*ump + 7*udp + 97*h
CHORS_2	e4p + 2*pep + nadph + atp => 4*pi + nadp + adp + chor + 2*h
CODH4_1	co + fdxo_4_2 + h2o = co2 + fdxr_4_2 + 2*h
CS	accoa + h2o + oaa => cit + coa + h
CTPS	atp + gln__L + h2o + utp => adp + ctp + glu__L + 3*h + pi
CTPS1	atp + nh4 + utp => adp + ctp + 3*h + pi
CTPS2	cdp + atp = adp + ctp + h
CYS_LS	accoa + ser__L + h2s => ac + cys__L + 2*h + coa
CoASYNTHASE	pnto + 3*atp + ctp + cys__L = coa + 2*adp + cmp + 2*ppi + co2 + 2*h
DAPDC	26dap__M + h => co2 + lys__L
DHFR	fol + nadh = dhf + nad
Dihydrofolatreductase	dhf + nadph + h = thf + nadp
ENO	2pg = h2o + pep + h
FBA	fdp + h = dhap + g3p
FBP	fdp + h2o = f6p + pi
FDH	2*co2 + fdxr_4_2 + nadph + h = fdxo_4_2 + 2*for + nadp
FHL	for + h = co2 + h2
FRD1	fum + nadh + h = succ + nad
FRNDPR2r_1	fdxr_4_2 + h + nadh + 2*nadp = fdxo_4_2 + nad + 2*nadph
FRUK	atp + f1p => adp + fdp + 2*h
FTHFLi	atp + for + thf = 10fthf + adp + pi
FUM	fum + h2o = mal__L
GABAS	arg__L + 2*h2o + akg + nad => urea + co2 + glu__L + 4abut + h + nadh
GAPD	g3p + nad + pi = 13dpg + h + nadh
GDPS	gmp + atp = adp + gdp + h
GLNS	atp + glu__L + nh4 => adp + gln__L + 2*h + pi
GLUDy	glu__L + h2o + nadp = akg + h + nadph + nh4
GLUS	akg + gln__L + h + nadph => 2*glu__L + nadp
GMPS	imp + 2*h2o + nad + atp + gln__L => 2*h + nadh + amp + glu__L + gmp + ppi
GTPS	atp + gdp = adp + gtp + h
Glyceroloxidase	glyc + atp + nad => dhap + adp + nadh + 2*h
HCO3E	co2 + h2o = h + hco3
HISS	atp + prpp + 3*h2o + gln__L + 2*nad => 2*ppi + 5*h + aicar +akg + pi + his__L + 2*nadh
HSDy	hom__L + nadp = aspsa + h + nadph
HYDFDN2r	fdxo_4_2 + 2*h2 + nadp = fdxr_4_2 + 3*h + nadph
IBS	3mob + nadph + 2*h = isobut + co2 + nadp +
ICDHx	icit + nad = akg + co2 + nadh
ILEUS	2obut + 2*h + pyr + nadph + glu__L => co2 + nadp + h2o + akg + ile__L
IMPS	aicar + 10fthf => thf + imp + h2o + 2*h
LDH_D	lac__D + nad => h + nadh + pyr
LEUS	3mob + accoa + 2*h2o + nad + glu__L => coa + h + h2o + nadh + co2 + akg + leu__L
LIPIDSYNTHESIS	28*dhap + 256*accoa + 224*atp + 460*nadph + 16*ctp + 12*h2o + 4*ser__L => Lipid + 256*coa + 224*adp + 236*pi + 460*nadp + 016*cmp + 16*ppi + 4*co2 + 4*glyc + 12*h
LYSSII	aspsa + pyr + nadph + glu__L + h => nadp + akg + 26dap__M + h2o
MDH	mal__L + nad = h + nadh + oaa
ME1	mal__L + nad => co2 + nadh + pyr
ME2	mal__L + nadp => co2 + nadph + pyr
MET_LSII	hom__L + accoa + h2s + 5mthf => coa + h + ac + met__L + thf
MTHFR5	fdxo_4_2 + mlthf + 2*nadh = 5mthf + fdxr_4_2 + 2*nad
NO2R	2*fdxr_4_2 + no2 + 7*h + nadh => 2*fdxo_4_2 + 2*h2o + nad + nh4
NO3R	fdxr_4_2 + 2*h + no3 => fdxo_4_2 + h2o + no2
OIVS	2*pyr + nadph + 2*h => co2 + nadp + 3mob + h2o
PC	atp + hco3 + pyr => adp + 2*h + oaa + pi
PGK	3pg + atp = 13dpg + adp + 2*h
PGM	2pg = 3pg
PHES	chor + h + glu__L => co2 + h2o + akg + phe__L
POR_2	coa + fdxo_4_2 + pyr = accoa + co2+ fdxr_4_2 + h
PPA	h2o + ppi => h + 2*pi
PPCK	atp + oaa => adp + co2 + pep + h
PPDK	atp + pi + pyr => amp + pep + ppi + h
PROS	atp + glu__L + h + 2*nadph => adp + 2*nadp + pi+ h2o + pro__L
PRPPS	atp + r5p => amp + h + prpp
PTAr	Accoa + pi = actp + coa
PYK	adp + 2*h + pep => atp + pyr
RNF	fdxr_4_2 + H + nad + h = fdxo_4_2 + nadh + H_ex
RPE	ru5p__D = xu5p__D
RPI	r5p = ru5p__D
SERS	3pg + nad + glu__L + h2o => 2*h + nadh + akg + pi + ser__L
SHMT	mlthf + gly + h2o = thf + ser__L
SO3R	3*fdxr_4_2 + 8*h + so3 => 3*fdxo_4_2 + 3*h2o + h2s
SO4R	atp + gtp + h2o + so4 + nadph = so3 + amp + gdp + pi + ppi + nadp + h
TALA	g3p + s7p + h = e4p + f6p
THRAi	thr__L => acald + gly
THRD_L	thr__L => 2obut + nh4
THR_LS	atp + hom__L + h2o => adp + 2*h + pi + thr__L
TKT1	r5p + xu5p__D = g3p + s7p
TKT2	e4p + xu5p__D = f6p + g3p + h
TPI	dhap = g3p + h
TRP_LS	chor + gln__L + prpp + ser__L => glu__L + pyr + ppi + co2 + 2*h2o+ trp__L + g3p
TS_MTHFC_MTHFD	10fthf + nadph = h2o + mlthf + nadp
TYRS	chor + nad + glu__L => co2 + nadh + akg + tyr__L
UDCPDPSYNTHASE	11*g3p + 11*pyr + 33*nadph + 11*ctp + 11*atp + 22*h => udcpdp + 33*nadp + 11*cmp + 11*adp + 21*ppi + 22*h2o + 11*co2
UDPS	ump + atp = adp + udp + h
UMPS	2*atp + gln__L + hco3 + asp__L + prpp + nad => 2*adp + glu__L + 2*pi + ppi + co2 + ump + 4*h + nadh
UTPS	udp + atp = adp + utp
VALTA	akg + val__L = 3mob + glu__L
ametSYNTHASE	met__L + atp + h2o => amet + ppi + pi + h
dATPS	atp + 2*h + fdxr_4_2 => datp + fdxo_4_2 + h2o
dCTPS	ctp + 2*h + fdxr_4_2 => dctp + fdxo_4_2 + h2o
dGTPS	gtp + 2*h + fdxr_4_2 => dgtp + fdxo_4_2 + h2o
dTTPS	2*atp + ump + mlthf + fdxr_4_2 + h => 2*adp + h2o + fdxo_4_2 + dhf + dttp
fadSYNTHASE	ribflv + 2*atp => fad + adp + ppi + 2*h
malcoaSYNTHASE	accoa + atp + hco3 => malcoa + adp + pi + 2*h
pydx5pSYNTHASE	g3p + gln__L + r5p => pydx5p + glu__L + 3*h2o + pi + h
teca_CL_SYNTHASE	25*ala__L + 25*atp + 25*dhap + 25*nadph + 25*ctp + f6p + gln__L + accoa + utp => teca_CL + 25*nadp + 25*ppi + glu__L + coa + 25*amp + 25*cmp + 2*h + 26*ppi + udp
thmppSYNTHASE	thm + 2*atp => thmpp + 2*adp + 3*h
ARBabc	atp_external + h2o_external + arab__L_external => adp_C + arab__L_C + 2*h_C + pi_C
ARBt2r	h_external + arab__L_external
D_LACt2	h_external + lac__D_external
EX_BMB	BMB_C=BMB_external
EX_ac	ac_C = ac_external
EX_btd_RR	btd_RR_C=btd_RR_external
EX_btn	btn_external = btn_C
EX_co	co_external = co_C
EX_co2	co2_external = co2_C
EX_etoh	etoh_C = etoh_external
EX_h2	h2_external = h2_C
EX_h2s	h2s_C=h2s_external
EX_lac_D	lac__D_C=lac__D_external
EX_nh4	nh4_external = nh4_C
EX_pyr	pyr_C=pyr_external
EX_so3	so3_C=so3_external
Ex_arab__L	arab__L_C=arab__L_external
FRUpts	pep_C + fru_external => f1p_C + pyr_C
NO2t2r	h_external + no2_external = h_C + no2_C
NO3t2r	h_external + no3_external = h_C + no3_C
PYRt2	h_external + pyr_external
Pantothenate transport	pnto_external => pnto_C
Ribflv transport	ribflv_external => ribflv_C
T.h	h_C=h_external
T.h2o	h2o_C=h2o_external
T.hco3	hco3_C=hco3_external
T_4abut	4abut_C=4abut_external
T_Biomass	Biomass_C=Biomass_external
T_H	H_C=H_external
T_H_ex	H_ex_C=H_ex_external
T_KIV	3mob_C=3mob_external
accoa	for_C=for_external
T_isobut	isobut_C=isobut_external
T_succ	succ_C=succ_external
T_urea	urea_C=urea_external
T_val	val__L_C=val__L_external
adocbl transport	adocbl_external => adocbl_C
ca2 transport	ca2_external => ca2_C
cl transport	cl_external => cl_C
cobalt2 transport	cobalt2_C = cobalt2_external
cu2 transport	cu2_C = cu2_external
fe2 transport	fe2_external => fe2_C
fol transport	fol_external => fol_C
k transport	k_external => k_C
mg2 transport	mg2_external => mg2_C
mn2 transport	mn2_external => mn2_C
mobd transport	mobd_external => mobd_C
ni2 transport	ni2_external => ni2_C
phosphate transport	pi_C = pi_external
so4 transport	so4_external => so4_C
thm transport	thm_external => thm_C
zn2 transport	zn2_external => zn2_C

## Sheet: Flux simulations
	Simulated reaction rates, mmol (g*h)-1
Identifier	CLJU[WT] I Phase 1	CLJU[WT] II Phase 1	mean value	standard deviation	CLJU[WT] I Phase 2	CLJU[WT] II Phase 2	mean value	standard deviation	CLJU[KAIA] Phase 1	CLJU[KAIA] Phase 2	CLJU[KAIA]::ilvE Phase 1	CLJU[KAIA]::ilvE Phase 2
ACALD	0.034137	-0.000250874	0.016943	0.0243159	-0.00249805	-0.00471061	-0.00360433	0.00156452	1.37863	0.0109489	-0.000698335	-0.000682663
ACCOAL	5.04586	6.38825	5.71706	0.949212	1.9925	3.00471	2.4986	0.715742	5.08137	3.30905	4.4707	2.37068
ACCOAS	7.73533	8.7965	8.26591	0.750355	4.02854	4.18519	4.10686	0.110773	8.12474	5.1549	6.75718	3.77522
ACKr	-5.08	-6.388	-5.734	0.924896	-1.99	-3	-2.495	0.714178	-6.46	-3.32	-4.47	-2.37
ACLDC	1.03	0.84	0.935	0.13435	0.929	0.475	0.702	0.321026	0.97	0.77	0.77	0.59
ACLS	1.03	0.84	0.935	0.13435	0.929	0.475	0.702	0.321026	0.97	0.77	0.77	0.59
ACONT	0.0388345	0.0434436	0.041139	0.00325913	0.00898283	0.010554	0.00976842	0.001111	0.0645624	0.0157119	0.0480166	0.00861447
ADK1	0.0679192	0.0759802	0.0719497	0.00570003	0.0522906	0.0184584	0.0353745	0.023923	0.112916	0.0274792	0.224276	0.0501463
AICARS	0.0077314	0.00864901	0.0081902	0.000648848	0.00178836	0.00210116	0.00194476	0.000221184	0.0128535	0.00312802	0.00955943	0.00171502
ALCD2x	-3.04	-4.81	-3.925	1.25158	-2.28	-3.28	-2.78	0.707107	-4.558	-3.635	-3.19	-2.07
AMPS	0.00738171	0.00825781	0.00781976	0.0006195	0.00170747	0.00200612	0.0018568	0.00021118	0.0122721	0.00298654	0.00912706	0.00163745
AOR_CL	3.02946	4.75977	3.89462	1.22351	2.2775	3.27529	2.7764	0.705542	4.48236	3.62787	3.13406	2.06932
ARA	0	0	0	0	0	0	0	0	0	0	0	0
ARGS	0.010622	0.0118827	0.0112523	0.000891438	0.00245698	0.00288673	0.00267186	0.00030388	0.0176591	0.00429752	0.0131335	0.00235623
ASNS1	0.00865633	0.00968371	0.00917002	0.000726471	0.0020023	0.00235253	0.00217741	0.000247645	0.0143912	0.00350223	0.0107031	0.00192019
ASP4DC	0.0396753	0.0443842	0.0420297	0.0033297	0.00917732	0.0107825	0.00997992	0.00113505	0.0659603	0.0160521	0.0490562	0.00880098
ASPSAS	0.0834436	0.0933472	0.0883954	0.0070029	0.0089678	0.0105364	0.00975208	0.00110914	0.138725	0.0337602	0.103173	0.00860005
ASPT	0	0	0	0	0	0	0	0	0	0	0	0
ASPTA	-0.172223	-0.192664	-0.182444	0.0144536	-0.0295035	-0.034664	-0.0320837	0.003649	-0.286322	-0.0696792	-0.212944	-0.0282936
ATPM	5	5	5	0	5	5	5	0	5	5	5	5
ATPS4r	13.9049	15.5821	14.7435	1.18596	7.80261	8.46844	8.13553	0.470815	14.5752	10.1875	12.4425	7.13796
BTDD_RR	-1.03	-0.84	-0.935	0.13435	-0.929	-0.475	-0.702	0.321026	-0.97	-0.77	-0.77	-0.59
Biomass	0.0478965	0.0535811	0.0507388	0.00401965	0.011079	0.0130168	0.0120479	0.00137025	0.0796281	0.0193783	0.0592212	0.0106246
CDPS	0.025896	0.0289695	0.0274328	0.00217329	0.00599003	0.00703775	0.00651389	0.000740848	0.0430523	0.0104772	0.032019	0.0057444
CELLWALLSYNTHESIS	0.000196376	0.000219683	0.000208029	1.64806e-05	4.54238e-05	5.33689e-05	4.93963e-05	5.61802e-06	0.000326475	7.94508e-05	0.000242807	4.35611e-05
CHORS_2	0.0136567	0.0152776	0.0144672	0.00114612	0.00315895	0.00371148	0.00343521	0.000390699	0.0227043	0.00552532	0.0168857	0.00302941
CODH4_1	32.3947	32.5835	32.4891	0.133528	25.3755	21.2748	23.3251	2.8996	36.1203	25.0221	29.2728	21.6648
CS	0.0388345	0.0434436	0.041139	0.00325913	0.00898283	0.010554	0.00976842	0.001111	0.0645624	0.0157119	0.0480166	0.00861447
CTPS	0.00256668	0.0028713	0.00271899	0.000215405	0	0	0	0	0.00426711	0.00103844	0	0
CTPS1	0	0	0	0	0.0005937	0.000697544	0.000645622	7.34289e-05	0	0	0.00317355	0.000569354
CTPS2	0.025896	0.0289695	0.0274328	0.00217329	0.00599003	0.00703775	0.00651389	0.000740848	0.0430523	0.0104772	0.032019	0.0057444
CYS_LS	0.00331147	0.00370449	0.00350798	0.000277911	0.000765978	0.000899955	0.000832967	9.47363e-05	0.00550532	0.00133977	0.00409444	0.000734567
CoASYNTHASE	2.28466e-05	2.55582e-05	2.42024e-05	1.91737e-06	5.28467e-06	6.20901e-06	5.74684e-06	6.53609e-07	3.79826e-05	9.24343e-06	2.82485e-05	5.06796e-06
DAPDC	0.0123228	0.0137853	0.0130541	0.00103418	0.0028504	0.00334896	0.00309968	0.000352538	0.0204867	0.00498564	0.0152364	0.00273351
DHFR	4.27236e-05	4.77944e-05	4.5259e-05	3.58553e-06	9.88244e-06	1.1611e-05	1.07467e-05	1.22226e-06	7.10282e-05	1.72854e-05	5.28253e-05	9.47719e-06
Dihydrofolatreductase	0.00143972	0.00161059	0.00152516	0.000120827	0.000333023	0.000391272	0.000362147	4.11883e-05	0.00239354	0.000582491	0.00178013	0.000319366
ENO	-0.0847807	-0.094843	-0.0898118	0.00711511	-0.0299443	-0.0351819	-0.0325631	0.00370352	-0.140948	-0.0343011	-0.104826	-0.0287164
FBA	-0.0208686	-0.0233455	-0.022107	0.00175137	-0.00482714	-0.00567146	-0.0052493	0.000597022	-0.0346942	-0.00844316	-0.0258029	-0.00462919
FBP	0.0208686	0.0233455	0.022107	0.00175137	0.00482714	0.00567146	0.0052493	0.000597022	0.0346942	0.00844316	0.0258029	0.00462919
FDH	3.26455	0.71605	1.9903	1.80206	1.77532	2.25207	2.01369	0.337113	2.84731	2.26719	2.80879	1.69218
FHL	-1.247	-7.41	-4.3285	4.3579	-0.477	0.32	-0.0785	0.563564	-2.4979	-0.637	-1.19	-0.39
FRD1	0	0	0	0	0	0	0	0	0	0	0	0
FRNDPR2r_1	5.89777	5.20132	5.54954	0.492466	2.97845	3.30854	3.14349	0.233407	6.14742	3.8727	5.27488	2.84708
FRUK	0	0	0	0	0	0	0	0	0	0	0	0
FTHFLi	7.7761	8.8421	8.3091	0.753777	4.02763	4.18413	4.10588	0.110661	8.19252	5.17139	6.80758	3.77436
FUM	0.0257351	0.0287895	0.0272623	0.00215979	0.00595281	0.00699402	0.00647341	0.000736244	0.0427847	0.0104121	0.03182	0.0057087
GABAS	0	0	0	0	0	0	0	0	0	0	0	0
GAPD	-0.0847807	-0.094843	-0.0898118	0.00711511	-0.0196107	-0.0230408	-0.0213257	0.00242545	-0.140948	-0.0343011	-0.104826	-0.0188065
GDPS	0.00375168	0.00419695	0.00397432	0.000314855	0.000867805	0.00101959	0.000943699	0.00010733	0.00623719	0.00151788	0.00463874	0.000832218
GLNS	2.90935	4.43695	3.67315	1.08018	0.0121021	1.39975	0.705926	0.981215	2.35723	2.00122	1.02526	0.0116058
GLUDy	2.56227	4.04868	3.30548	1.05105	-0.0675869	1.30612	0.619268	0.971359	1.78021	1.8608	0.599289	-0.0648154
GLUS	2.85446	4.37555	3.61501	1.07557	0	1.38553	0.692766	0.979718	2.26598	1.97902	0.960567	0
GMPS	0.00375168	0.00419695	0.00397432	0.000314855	0.000867805	0.00101959	0.000943699	0.00010733	0.00623719	0.00151788	0.00463874	0.000832218
GTPS	0.0109299	0.0122272	0.0115785	0.00091728	0.00252821	0.00297042	0.00274932	0.000312689	0.018171	0.0044221	0.0135142	0.00242453
Glyceroloxidase	0.00184114	0.00205966	0.0019504	0.000154515	0.000425876	0.000500366	0.000463121	5.26724e-05	0.0030609	0.0007449	0.00227646	0.000408412
HCO3E	-9.53356	-8.52074	-9.02715	0.716169	1.66526	-1.87729	-0.106012	2.50496	-4.62815	-3.04708	-2.50012	0.263045
HISS	0.00340199	0.00380576	0.00360387	0.000285508	0.000786917	0.000924557	0.000855737	9.7326e-05	0.00565582	0.0013764	0.00420637	0.000754648
HSDy	-0.0697462	-0.0780241	-0.0738852	0.00585336	-0.00579943	-0.00681381	-0.00630662	0.000717275	-0.115953	-0.0282184	-0.0862372	-0.00556161
HYDFDN2r	0	0	0	0	0	0	0	0	0	0	0	0
IBS	0	0	0	0	0	0	0	0	0	0.0007	0	0.04
ICDHx	0.0388345	0.0434436	0.041139	0.00325913	0.00898283	0.010554	0.00976842	0.001111	0.0645624	0.0157119	0.0480166	0.00861447
ILEUS	0.0104328	0.011671	0.0110519	0.00087556	0.00241322	0.00283532	0.00262427	0.000298468	0.0173446	0.00422097	0.0128996	0.00231426
IMPS	0.0111334	0.0124548	0.0117941	0.000934356	0.00257527	0.00302572	0.00280049	0.00031851	0.0185093	0.00450442	0.0137658	0.00246967
LDH_D	-0.05	-0.08	-0.065	0.0212132	-0.044	-0.073	-0.0585	0.0205061	-0.14	-0.07	-0.03	-0.016
LEUS	0.0161785	0.0180986	0.0171385	0.00135776	0.00374225	0.00439681	0.00406953	0.000462843	0.0268968	0.00654559	0.0200037	0.00358879
LIPIDSYNTHESIS	0.000460285	0.000514914	0.0004876	3.86288e-05	0.000106469	0.000125091	0.00011578	1.31681e-05	0.000765226	0.000186225	0.000569116	0.000102103
LYSSII	0.0136974	0.0153231	0.0145103	0.00114954	0.00316836	0.00372254	0.00344545	0.000391864	0.022772	0.00554179	0.0169361	0.00303844
MDH	0.0257351	0.0287895	0.0272623	0.00215979	0.00595281	0.00699402	0.00647341	0.000736244	0.0427847	0.0104121	0.03182	0.0057087
ME1	0	0	0	0	0	0	0	0	0	0	0	0
ME2	0	0	0	0	0	0	0	0	0	0	0	0
MET_LSII	0.00552931	0.00618556	0.00585744	0.000464041	0.00127899	0.0015027	0.00139084	0.000158186	0.0091925	0.00223708	0.00683668	0.00122654
MTHFR5	7.74087	8.80269	8.27178	0.75082	4.02982	4.1867	4.10826	0.110932	8.13395	5.15714	6.76403	3.77645
NO2R	0	0	0	0	0	0	0	0	0	0	0	0
NO3R	0	0	0	0	0	0	0	0	0	0	0	0
OIVS	0.0313741	0.0350978	0.0332359	0.00263303	0.00725717	0.00852652	0.00789185	0.000897568	0.0521596	0.0133935	0.0387923	0.0469596
PC	0.298791	0.334254	0.316523	0.0250757	0.0325335	0.0812024	0.056868	0.0344141	0.496742	0.120887	0.229141	0.0311994
PGK	0.0847807	0.094843	0.0898118	0.00711511	0.0196107	0.0230408	0.0213257	0.00242545	0.140948	0.0343011	0.104826	0.0188065
PGM	0.0847807	0.094843	0.0898118	0.00711511	0.0299443	0.0351819	0.0325631	0.00370352	0.140948	0.0343011	0.104826	0.0287164
PHES	0.00665282	0.00744242	0.00704762	0.000558329	0.00153887	0.00180803	0.00167345	0.000190328	0.0110603	0.00269164	0.00822583	0.00147576
POR_2	-2.49366	-2.18919	-2.34143	0.215289	-1.99074	-1.12727	-1.55901	0.610571	-2.71783	-1.76662	-2.04437	-1.3611
PPA	0.107139	0.119855	0.113497	0.00899153	0.0613627	0.0291172	0.0452399	0.022801	0.17812	0.0433471	0.272769	0.0588463
PPCK	0.113469	0.126936	0.120202	0.00952272	0	0.0429784	0.0214892	0.0303903	0.188642	0.0459079	0	0
PPDK	0	0	0	0	0.0365802	0	0.0182901	0.0258661	0	0	0.140298	0.0350801
PROS	0.00793788	0.00888	0.00840894	0.000666177	0.00183612	0.00215727	0.0019967	0.000227091	0.0131968	0.00321156	0.00981473	0.00176082
PRPPS	0.0192312	0.0215137	0.0203725	0.00161396	0.0044484	0.00522646	0.00483743	0.000550178	0.031972	0.0077807	0.0237783	0.00426598
PTAr	5.08	6.388	5.734	0.924896	1.99	3	2.495	0.714178	6.46	3.32	4.47	2.37
PYK	0	0	0	0	0	0	0	0	0	0	0	0
RNF	25.4461	28.5153	26.9807	2.17031	14.2788	15.4972	14.888	0.861591	26.6726	18.6432	22.7697	13.0625
RPE	-0.0173802	-0.019443	-0.0184116	0.00145861	-0.00402023	-0.0047234	-0.00437182	0.000497222	-0.0288946	-0.00703179	-0.0214896	-0.00385537
RPI	-0.0173802	-0.019443	-0.0184116	0.00145861	-0.00402023	-0.0047234	-0.00437182	0.000497222	-0.0288946	-0.00703179	-0.0214896	-0.00385537
SERS	0	0	0	0	0.0103336	0.0121411	0.0112374	0.00127806	0	0	0	0.00990987
SHMT	0.014943	0.0167165	0.0158297	0.00125407	-0.00687715	-0.00808003	-0.00747859	0.000850567	0.0248428	0.00604572	0.0184761	-0.00659513
SO3R	0	0	0	0	2.03452	0	1.01726	1.43862	0	0	0	1.46939
SO4R	-0.000203464	-0.000227613	-0.000215538	1.70755e-05	-4.70635e-05	-5.52953e-05	-5.11794e-05	5.82082e-06	-0.00033826	-8.23188e-05	-0.000251572	-4.51335e-05
TALA	-0.00186174	-0.0020827	-0.00197222	0.000156244	-0.00043064	-0.000505963	-0.000468301	5.32616e-05	-0.00309514	-0.000753233	-0.00230193	-0.00041298
THRAi	0.0446742	0.0499764	0.0473253	0.00374922	0	0	0	0	0.074271	0.0180746	0.0552371	0
THRD_L	0.0104328	0.011671	0.0110519	0.00087556	0.00241322	0.00283532	0.00262427	0.000298468	0.0173446	0.00422097	0.0128996	0.00231426
THR_LS	0.0642169	0.0718386	0.0680277	0.00538932	0.00452044	0.00531111	0.00491578	0.000559089	0.106761	0.0259813	0.0794005	0.00433507
TKT1	-0.00186174	-0.0020827	-0.00197222	0.000156244	-0.00043064	-0.000505963	-0.000468301	5.32616e-05	-0.00309514	-0.000753233	-0.00230193	-0.00041298
TKT2	-0.0155185	-0.0173603	-0.0164394	0.00130237	-0.00358959	-0.00421744	-0.00390351	0.000443961	-0.0257995	-0.00627855	-0.0191877	-0.00344239
TPI	-0.0503951	-0.0563763	-0.0533857	0.00422935	-0.0116569	-0.0136959	-0.0126764	0.00144173	-0.0837821	-0.0203892	-0.0623107	-0.0111789
TRP_LS	0.0020412	0.00228347	0.00216233	0.000171305	0.000472153	0.000554737	0.000513445	5.83959e-05	0.00339351	0.000825843	0.00252383	0.000452791
TS_MTHFC_MTHFD	7.75722	8.82098	8.2891	0.752193	4.02327	4.179	4.10113	0.110121	8.16114	5.16375	6.78425	3.77017
TYRS	0.00495202	0.00553975	0.00524588	0.000415592	0.00114545	0.00134581	0.00124563	0.00014167	0.00823275	0.00200352	0.00612288	0.00109848
UDCPDPSYNTHASE	2.63431e-06	2.94696e-06	2.79063e-06	2.21081e-07	6.09343e-07	7.15924e-07	6.62634e-07	7.53637e-08	4.37954e-06	1.0658e-06	3.25717e-06	5.84356e-07
UDPS	0.00603428	0.00675047	0.00639238	0.00050642	0.0013958	0.00163993	0.00151786	0.000172632	0.010032	0.00244139	0.00746105	0.00133856
UMPS	0.00605665	0.00677549	0.00641607	0.000508297	0.00140097	0.00164601	0.00152349	0.000173272	0.0100692	0.00245044	0.0074887	0.00134352
UTPS	0.0081481	0.00911516	0.00863163	0.000683819	0.00188474	0.0022144	0.00204957	0.000233105	0.0135462	0.00329661	0.0100747	0.00180745
VALTA	-0.0151956	-0.0169991	-0.0160974	0.00127527	-0.00351491	-0.00412971	-0.00382231	0.000434725	-0.0252628	-0.00614794	-0.0187885	-0.00337078
ametSYNTHASE	1.06809e-05	1.19486e-05	1.13147e-05	8.96382e-07	2.47061e-06	2.90275e-06	2.68668e-06	3.05566e-07	1.77571e-05	4.32135e-06	1.32063e-05	2.3693e-06
dATPS	0.001397	0.0015628	0.0014799	0.000117241	0.00032314	0.000379661	0.000351401	3.99661e-05	0.00232251	0.000565206	0.00172731	0.000309889
dCTPS	0.000627635	0.000702127	0.000664881	5.26735e-05	0.000145179	0.000170572	0.000157875	1.79557e-05	0.00104345	0.000253933	0.000776035	0.000139225
dGTPS	0.000627635	0.000702127	0.000664881	5.26735e-05	0.000145179	0.000170572	0.000157875	1.79557e-05	0.00104345	0.000253933	0.000776035	0.000139225
dTTPS	0.001397	0.0015628	0.0014799	0.000117241	0.00032314	0.000379661	0.000351401	3.99661e-05	0.00232251	0.000565206	0.00172731	0.000309889
fadSYNTHASE	1.06809e-05	1.19486e-05	1.13147e-05	8.96382e-07	2.47061e-06	2.90275e-06	2.68668e-06	3.05566e-07	1.77571e-05	4.32135e-06	1.32063e-05	2.3693e-06
malcoaSYNTHASE	1.48479e-06	1.66101e-06	1.5729e-06	1.24609e-07	3.43448e-07	4.03521e-07	3.73484e-07	4.24777e-08	2.46847e-06	6.00726e-07	1.83586e-06	3.29364e-07
pydx5pSYNTHASE	1.06809e-05	1.19486e-05	1.13147e-05	8.96382e-07	2.47061e-06	2.90275e-06	2.68668e-06	3.05566e-07	1.77571e-05	4.32135e-06	1.32063e-05	2.3693e-06
teca_CL_SYNTHASE	0.000739186	0.000826917	0.000783052	6.20353e-05	0.000170982	0.000200888	0.000185935	2.11471e-05	0.0012289	0.000299065	0.000913961	0.00016397
thmppSYNTHASE	1.06809e-05	1.19486e-05	1.13147e-05	8.96382e-07	2.47061e-06	2.90275e-06	2.68668e-06	3.05566e-07	1.77571e-05	4.32135e-06	1.32063e-05	2.3693e-06
ARBabc	0	0	0	0	0	0	0	0	0	0	0	0
ARBt2r	0	0	0	0	0	0	0	0	0	0	0	0
D_LACt2	0	0	0	0	0	0	0	0	0	0	0	0
EX_BMB	-0.0478965	-0.0535811	-0.0507388	0.00401965	-0.011079	-0.0130168	-0.0120479	0.00137025	-0.0796281	-0.0193783	-0.0592212	-0.0106246
EX_ac	2.07	1.65	1.86	0.296985	-0.283	-0.27	-0.2765	0.00919239	0.63	-0.3	1.36	0.305
EX_btd_RR	1.03	0.84	0.935	0.13435	0.929	0.475	0.702	0.321026	0.97	0.77	0.77	0.59
EX_btn	9.57929e-08	1.07162e-07	1.01478e-07	8.0393e-09	2.21579e-08	2.60336e-08	2.40958e-08	2.7405e-09	1.59256e-07	3.87565e-08	1.18442e-07	2.12493e-08
EX_co	40.13	41.38	40.755	0.883883	29.404	25.46	27.432	2.78883	44.245	30.177	36.03	25.44
EX_co2	-33.984	-32.05	-33.017	1.36754	-19.585	-18.875	-19.23	0.502046	-32.2195	-22.78	-24.649	-17.56
EX_etoh	3.04	4.81	3.925	1.25158	2.28	3.28	2.78	0.707107	4.558	3.635	3.19	2.07
EX_h2	1.247	7.41	4.3285	4.3579	0.477	-0.32	0.0785	0.563564	2.4979	0.637	1.19	0.39
EX_h2s	-0.00884078	-0.00989005	-0.00936542	0.000741951	2.03248	-0.00240265	1.01504	1.43888	-0.0146978	-0.00357686	-0.0109311	1.46743
EX_lac_D	0.05	0.08	0.065	0.0212132	0.044	0.073	0.0585	0.0205061	0.14	0.07	0.03	0.016
EX_nh4	0.347877	0.389165	0.368521	0.0291951	0.0804677	0.0945423	0.087505	0.00995226	0.578347	0.140746	0.43013	0.0771679
EX_pyr	0	0	0	0	0	0	0	0	0	0	0	0
EX_so3	-0.000203464	-0.000227613	-0.000215538	1.70755e-05	-2.03457	-5.52953e-05	-1.01731	1.43862	-0.00033826	-8.23188e-05	-0.000251572	-1.46944
Ex_arab__L	0	0	0	0	0	0	0	0	0	0	0	0
FRUpts	0	0	0	0	0	0	0	0	0	0	0	0
NO2t2r	0	0	0	0	0	0	0	0	0	0	0	0
NO3t2r	0	0	0	0	0	0	0	0	0	0	0	0
PYRt2	0	0	0	0	0	0	0	0	0	0	0	0
Pantothenate transport	-2.28466e-05	-2.55582e-05	-2.42024e-05	1.91737e-06	-5.28467e-06	-6.20901e-06	-5.74684e-06	6.53609e-07	-3.79826e-05	-9.24343e-06	-2.82485e-05	-5.06796e-06
Ribflv transport	2.13618e-05	2.38972e-05	2.26295e-05	1.79276e-06	4.94122e-06	5.80549e-06	5.37336e-06	6.11131e-07	3.55141e-05	8.6427e-06	2.64127e-05	4.73859e-06
T.h	-9.67919	-9.32527	-9.50223	0.250257	-3.13026	-2.69001	-2.91014	0.311302	-7.62476	-4.19372	-3.77114	-2.82223
T.h2o	-8.12057	-6.62088	-7.37073	1.06045	-12.3547	-10.4294	-11.3921	1.36141	-13.6451	-10.8224	-13.102	-10.0018
T.hco3	-9.83841	-8.86178	-9.35009	0.690585	1.63133	-1.96013	-0.164404	2.53955	-5.13496	-3.17042	-2.73675	0.230502
T_4abut	0	0	0	0	0	0	0	0	0	0	0	0
T_Biomass	0.0478965	0.0535811	0.0507388	0.00401965	0.011079	0.0130168	0.0120479	0.00137025	0.0796281	0.0193783	0.0592212	0.0106246
T_H	0	0	0	0	0	0	0	0	0	0	0	0
T_H_ex	0	0	0	0	0	0	0	0	0	0	0	0
T_KIV	0	0	0	0	0	0	0	0	0	0	0	0
accoa	0	0	0	0	0	0	0	0	0	0	0	0
T_isobut	0	0	0	0	0	0	0	0	0	0.0007	0	0.04
T_succ	0	0	0	0	0	0	0	0	0	0	0	0
T_urea	0	0	0	0	0	0	0	0	0	0	0	0
T_val	0	0	0	0	0	0	0	0	0	0	0	0
adocbl transport	1.06809e-05	1.19486e-05	1.13147e-05	8.96382e-07	2.47061e-06	2.90275e-06	2.68668e-06	3.05566e-07	1.77571e-05	4.32135e-06	1.32063e-05	2.3693e-06
ca2 transport	0.000244176	0.000273157	0.000258666	2.04922e-05	5.64806e-05	6.63596e-05	6.14201e-05	6.98553e-06	0.000405944	9.87903e-05	0.00030191	5.41645e-05
cl transport	0.000244176	0.000273157	0.000258666	2.04922e-05	5.64806e-05	6.63596e-05	6.14201e-05	6.98553e-06	0.000405944	9.87903e-05	0.00030191	5.41645e-05
cobalt2 transport	-1.19741e-06	-1.33953e-06	-1.26847e-06	1.00491e-07	-2.76974e-07	-3.2542e-07	-3.01197e-07	3.42562e-08	-1.9907e-06	-4.84456e-07	-1.48053e-06	-2.65616e-07
cu2 transport	-3.32401e-05	-3.71853e-05	-3.52127e-05	2.78964e-06	-7.68881e-06	-9.03366e-06	-8.36123e-06	9.50953e-07	-5.52619e-05	-1.34485e-05	-4.10995e-05	-7.37351e-06
fe2 transport	0.000662025	0.000740598	0.000701312	5.55596e-05	0.000153134	0.000179918	0.000166526	1.89396e-05	0.00110062	0.000267846	0.000818556	0.000146854
fol transport	4.27236e-05	4.77944e-05	4.5259e-05	3.58553e-06	9.88244e-06	1.1611e-05	1.07467e-05	1.22226e-06	7.10282e-05	1.72854e-05	5.28253e-05	9.47719e-06
k transport	0.00915685	0.0102436	0.00970024	0.000768477	0.00211808	0.00248855	0.00230331	0.000261964	0.0152233	0.00370473	0.0113219	0.00203122
mg2 transport	0.000406928	0.000455225	0.000431077	3.41509e-05	9.41269e-05	0.000110591	0.000102359	1.16416e-05	0.00067652	0.000164638	0.000503144	9.0267e-05
mn2 transport	3.24259e-05	3.62744e-05	3.43502e-05	2.7213e-06	7.50046e-06	8.81237e-06	8.15642e-06	9.27659e-07	5.39082e-05	1.31191e-05	4.00928e-05	7.19289e-06
mobd transport	3.35275e-07	3.75068e-07	3.55172e-07	2.81376e-08	7.75528e-08	9.11176e-08	8.43352e-08	9.59174e-09	5.57396e-07	1.35648e-07	4.14549e-07	7.43725e-08
ni2 transport	1.51353e-05	1.69316e-05	1.60335e-05	1.27021e-06	3.50095e-06	4.11331e-06	3.80713e-06	4.32999e-07	2.51625e-05	6.12353e-06	1.87139e-05	3.35739e-06
phosphate transport	-0.0399144	-0.0446517	-0.0422831	0.00334977	-0.00923264	-0.0108475	-0.0100401	0.00114189	-0.0663579	-0.0161488	-0.0493519	-0.00885403
so4 transport	0	0	0	0	0	0	0	0	0	0	0	0
thm transport	-1.06809e-05	-1.19486e-05	-1.13147e-05	8.96382e-07	-2.47061e-06	-2.90275e-06	-2.68668e-06	3.05566e-07	-1.77571e-05	-4.32135e-06	-1.32063e-05	-2.3693e-06
zn2 transport	1.59495e-05	1.78425e-05	1.6896e-05	1.33854e-06	3.6893e-06	4.33459e-06	4.01195e-06	4.56293e-07	2.65161e-05	6.45296e-06	1.97207e-05	3.53801e-06

## Sheet: delta GR determination
Assumptions:							Determination of ΔGR
1. Balanced stoichiometry of the overall reaction							Compound	experimentally determined Yields Yi/Carbon Source , C-mole (C-mole)-1				calculated ΔGR
2. Average elemental composition of biomass:	CH1.81O0.52N0.21							CLJU[WT] I	CLJU[WT] II	CLJU[KAIA]	CLJU[KAIA]::ilvE	CLJU[WT] I	CLJU[WT] II	CLJU[KAIA]	CLJU[KAIA]::ilvE
3. Molecular weight of Biomass:	24.6 g (C-mole biomass)-1						Biomass	0.0276821	0.0229979	0.0259909	0.0269768	-32.1961	-34.9119	-36.1489	-37.8924
							Acetic acid	0.00928479	0.0112965	0.00647145	0.0244601
4. Formula:							Ethanol	0.232107	0.144454	0.198523	0.172555
							2,3-Butanediol	0.107362	0.109778	0.0919147	0.107362
							Lactate	0.0113833	0.0087524	0.00974845	0.00228295
							Isobutanol	0	0	0.00111353	0.00335916
							CO2	0.716048	0.709301	0.689608	0.650498
							CO	-1	-1	-1	-1
							H2	0.00702835	0.0171538	0.0287735	0.0243719
5. Degrees of reduction (κ*) per carbon							NH3	-0.00581325	-0.00482957	-0.00545808	0
Compound	κ*						H+	0.200651	0.330749	0.141784	0.0583299
Biomass	4.77						H2O	-0.622498	-0.565767	-0.540655	-0.471056
Acetic acid	4
Ethanol	6
2,3-Butanediol	5.5
Lactate	3.7
Isobutanol	6
CO2	0
CO	2
H2	2
NH3	0
H+	0
H2O	0
6. Standard Gibbs free energy ΔGf,i in kJ (C-mole)-1
Biomass	-74.36
Acetic acid	-131.691
Ethanol	-90.2363
2,3-Butanediol	-85.1069
Lactate	-119.896
Isobutanol	-41.873
CO2	-394.39
CO	-137.16
H2	0
NH3	-26.57
H+	0
H2O	-237.14
Literature:
Dean, J.A., Lange, N.A., 2001? Lange's handbook of chemistry, 15th ed. McGraw-Hill; [Distributed by] Knovel, New York, [Norwich, N.Y.], 1 online resource.
Mavrovouniotis, M.L., 1990. Group contributions for estimating standard gibbs energies of formation of biochemical compounds in aqueous solution. Biotechnology and bioengineering 36 (10), 1070–1082. https://doi.org/10.1002/bit.260361013.
Popovic, M., 2019. Thermodynamic properties of microorganisms: determination and analysis of enthalpy, entropy, and Gibbs free energy of biomass, cells and colonies of 32 microorganism species. Heliyon 5 (6), e01950. https://doi.org/10.1016/j.heliyon.2019.e01950.
Villadsen, J., Nielsen, J., Lidén, G., 2011. Bioreaction engineering principles. Springer Science & Business Media.
